# Supplementary material for: The Effect of Recently Developed Synbiotic Preparations on Dominant Fecal Microbiota and Organic Acids Concentrations in Feces of Piglets from Nursing to Fattening
Source: Animals (Basel). 2020 Oct 30;10(11):1999. doi: 10.3390/ani10111999 (PMC7693995; doi:10.3390/ani10111999)
Supplement: Supplementary file 1 [file animals-10-01999-s001.zip]

Archive with 3 entries (2 files):
- animals-970816-sup/
- animals-970816-sup/Table S1.docx
- animals-970816-sup/Table S2.docx
